# Supplementary material for: Seed Size-Number Trade-Off Exists in Graminoids but Not in Forbs or Legumes: A Study from 11 Common Species in Alpine Steppe Communities
Source: Plants (Basel). 2025 Sep 2;14(17):2730. doi: 10.3390/plants14172730 (PMC12430029; doi:10.3390/plants14172730)
Supplement: Supplementary file 1 [file plants-14-02730-s001.zip]

Archive with 1 entries (1 files):
- plants-3801640-supplementary.pdf
